# Supplementary material for: Elevated Blood Pressure and Cardiac Mechanics in Children and Adolescents: A Systematic Review and Meta-Analysis
Source: Am J Hypertens. 2025 Feb 20;38(6):370–9. doi: 10.1093/ajh/hpaf026 (PMC12080464; doi:10.1093/ajh/hpaf026)
Supplement: hpaf026_suppl_Supplementary_Figures [file hpaf026_suppl_supplementary_figures.zip]

Archive with 6 entries (5 files):
- Figure S1-S4/
- Figure S1-S4/Figure S1-S4 Captions.docx
- Figure S1-S4/Supplementary  figure 3  GLS and SBP.tif
- Figure S1-S4/Supplementary Figure 1 PB.tif
- Figure S1-S4/Supplementary Figure 2 Forest Plot.tif
- Figure S1-S4/Supplementary Figure 4  LVMI and SBP.tif
